# Supplementary material for: Global transcript profiling of transgenic plants constitutively overexpressing the RNA-binding protein AtGRP7
Source: BMC Plant Biol. 2010 Oct 14;10:221. doi: 10.1186/1471-2229-10-221 (PMC3017831; doi:10.1186/1471-2229-10-221)
Supplement: Additional file 1 — Transcripts present at an elevated level in AtGRP7-ox plants. Additional file 1 contains a list of the transcripts present at an elevated level in AtGRP7-ox plants with a signal log ratio > 0.6. Transcripts classified as rhythmic according to Edwards et al. (2006) are marked by an asterisk. The median cv (coefficient of variation) values between the C24 replicates and the RS13 replicates were 2.4% and 2.7%, respectively, demonstrating the high quality of the data. [file 1471-2229-10-221-S1.xls]

## Sheet: Sheet1
probe set	locus	description	C24_1	C24_2	Col_3	RS13_1	RS13_2	G_3	SLR_1	SLR_2	SLR_3	SLR_mean	SLR_sd	p upregulated	circadian Edwards
244903_at	ATMG00660	hypothetical protein	5.4423	5.57453	5.57303	7.65434	7.25376	6.49511	2.21203	1.67922	0.922078	1.60444	0.64822	0.00636364
245147_at	AT2G45280	ATRAD51C (Arabidopsis thaliana Ras Associated with Diabetes protein 51C); ATP binding / damaged DNA binding	5.72038	4.83803	4.08094	6.38982	6.23619	6.28447	0.669433	1.39817	2.20353	1.42371	0.767367	0.0227273
245152_at	AT2G47490	mitochondrial substrate carrier family protein	6.3176	6.49082	6.02466	7.9032	7.61096	7.37012	1.58561	1.12014	1.34546	1.3504	0.232771	0.0185057	*
245757_at	AT1G35140	PHI-1 (PHOSPHATE-INDUCED 1)	2.32074	2.19116	1.99031	4.00391	2.88938	3.09568	1.68317	0.698224	1.10537	1.16226	0.494932	0.0431361
246322_at	AT1G16680	DNAJ heat shock N-terminal domain-containing protein / S-locus protein, putative	6.799	6.97018	7.52932	8.11117	8.1441	8.52375	1.31217	1.17391	0.994438	1.16017	0.159311	0.0386486
246418_at	AT5G16960	NADP-dependent oxidoreductase, putative	5.2913	3.81978	2.62117	6.67729	5.4748	3.38768	1.386	1.65502	0.766507	1.26917	0.455629	0.0227184
246522_at	AT5G15830	bZIP transcription factor family protein	2.49565	2.10276	2.50384	3.83186	3.5313	4.62573	1.3362	1.42853	2.12189	1.62888	0.429452	0.0095	*
246536_at	AT5G15920	structural maintenance of chromosomes (SMC) family protein (MSS2)	4.62659	4.88929	5.04523	6.28999	6.03077	6.05548	1.6634	1.14148	1.01025	1.27171	0.345499	0.0231776
246597_at	AT5G14760	AO (L-ASPARTATE OXIDASE); L-aspartate oxidase	3.50237	3.56879	2.66921	5.09057	5.04932	3.76018	1.58819	1.48052	1.09098	1.38657	0.261587	0.015493	*
246781_at	AT5G27350	SFP1; carbohydrate transporter/ sugar porter	9.28834	9.51988	9.17385	10.2386	10.5492	10.7082	0.950263	1.02929	1.53438	1.17131	0.316899	0.0425926
246786_at	AT5G27410	aminotransferase class IV family protein	6.35558	6.44705	5.84845	8.40015	8.32631	7.6847	2.04457	1.87926	1.83624	1.92003	0.109984	0
246809_s_at	AT5G27140;AT5G27120	[AT5G27140, SAR DNA-binding protein, putative];[AT5G27120, SAR DNA-binding protein, putative]	8.14217	7.13332	7.05589	9.32907	7.99271	8.34485	1.1869	0.859394	1.28897	1.11175	0.224429	0.047801
247199_at	AT5G65210	bZIP family transcription factor (TGA1)	7.09708	6.5202	4.84424	7.94496	7.28462	7.74239	0.847876	0.76441	2.89816	1.50348	1.20855	0.0265254	*
247204_at	AT5G64990	AtRABH1a (Arabidopsis Rab GTPase homolog H1a); GTP binding	4.52335	4.9547	2.59509	6.72944	5.67934	3.91778	2.20609	0.72464	1.32269	1.41781	0.745292	0.0169231
247325_at	AT5G64200	ATSC35 ("Arabidopsis thaliana arginine/serine-rich splicing factor 35, 35 kDa protein"); RNA binding	7.99124	8.79791	8.90535	9.07119	10.0734	10.0323	1.07995	1.27551	1.12692	1.1608	0.102086	0.0385034
247467_at	AT5G62130	Per1-like protein-related	5.67298	6.05084	4.6862	6.87967	7.36954	6.75593	1.20669	1.3187	2.06972	1.5317	0.469293	0.0127419	*
247530_at	AT5G61540	L-asparaginase, putative / L-asparagine amidohydrolase, putative	3.7351	5.0904	4.20229	5.30972	6.42243	5.03067	1.57461	1.33203	0.828372	1.24501	0.380656	0.0246087
247848_at	AT5G58120	disease resistance protein (TIR-NBS-LRR class), putative	6.91054	7.03616	2.90919	7.75121	7.85369	5.2481	0.840667	0.817532	2.33891	1.33237	0.871767	0.0391275	*
248060_at	AT5G55560	protein kinase family protein	4.92038	4.93891	2.6661	6.31136	6.08056	4.61673	1.39098	1.14164	1.95063	1.49442	0.414297	0.0142424
248097_at	AT5G55260	PPX2 (protein phosphatase x-2); protein serine/threonine phosphatase	6.4794	7.57403	7.52944	8.29717	8.81313	8.93959	1.81777	1.2391	1.41015	1.48901	0.297286	0.0139583
248185_at	AT5G54060	UF3GT (UDP-GLUCOSE:FLAVONOID 3-O-GLUCOSYLTRANSFERASE); transferase, transferring glycosyl groups	5.72517	7.3011	4.33957	7.51715	7.93361	6.23599	1.79197	0.632501	1.89643	1.4403	0.701522	0.0202128	*
248292_at	AT5G53030	similar to unknown protein [Arabidopsis thaliana] (TAIR:AT4G27810.1)	3.11162	3.52827	2.78703	4.19602	5.04769	3.98959	1.0844	1.51943	1.20256	1.26879	0.224952	0.023578
248362_at	AT5G52470	FIB1 (FIBRILLARIN 1)	11.721	11.6601	11.4304	12.5411	12.8596	12.9068	0.820138	1.19945	1.47639	1.16533	0.329456	0.0425767	*
248676_at	AT5G48850	male sterility MS5 family protein	7.88905	10.5042	6.42544	8.91527	11.4352	9.88034	1.02622	0.931034	3.4549	1.80405	1.43047	0.0125
248796_at	AT5G47180	vesicle-associated membrane family protein / VAMP family protein	6.88958	7.8925	7.14001	8.36771	8.99672	7.95128	1.47812	1.10422	0.811273	1.1312	0.334243	0.0407547
248819_at	AT5G47050	ATP binding / protein binding / shikimate kinase/ zinc ion binding	3.22283	4.86195	4.22735	5.70321	5.83347	6.45201	2.48039	0.971528	2.22466	1.89219	0.807507	0.00192308
249134_at	AT5G43150	similar to hypothetical protein MtrDRAFT_AC141109g4v1 [Medicago truncatula] (GB:ABE79896.1)	7.20881	7.05303	8.38227	8.56079	8.13136	10.1065	1.35198	1.07834	1.7242	1.38484	0.324184	0.0187209	*
249191_at	AT5G42760	similar to hypothetical protein [Oryza sativa (japonica cultivar-group)] (GB:AAN65019.1); contains InterPro domain O-methyltransferase, N-terminal; (InterPro:IPR003455); contains InterPro domain Protein of unknown function Mtu_121; (InterPro:IPR011610)	6.39107	6.09763	2.01108	7.70731	7.95272	4.88289	1.31624	1.8551	2.87181	2.01438	0.789921	0.00166667	*
249427_at	AT5G39850	40S ribosomal protein S9 (RPS9C)	7.91753	8.04315	6.45823	9.36727	9.22517	9.01979	1.44974	1.18201	2.56155	1.7311	0.731544	0.00805556
249752_at	AT5G24660	similar to unknown protein [Arabidopsis thaliana] (TAIR:AT5G24655.1); similar to unknown protein [Brassica rapa subsp. pekinensis] (GB:AAQ92331.1)	8.44132	8.99778	6.8303	9.04165	9.94855	9.10547	0.600332	0.950771	2.27517	1.27542	0.883358	0.0464516
250062_at	AT5G17760	AAA-type ATPase family protein	8.98185	9.12011	6.47497	10.3911	10.2901	8.03069	1.40926	1.16997	1.55572	1.37832	0.194729	0.0173418	*
250196_at	AT5G14580	polyribonucleotide nucleotidyltransferase, putative	2.36241	3.63422	3.20595	3.72059	4.60079	4.95973	1.35818	0.966567	1.75378	1.35951	0.393609	0.0212371
250281_at	AT5G13240	similar to conserved hypothetical protein [Medicago truncatula] (GB:ABE92223.1); contains domain FAMILY NOT NAMED (PTHR22504); contains domain gb def: Hypothetical protein T31B5_60 (PTHR22504:SF5)	8.93076	8.77156	8.70125	10.0847	10.0655	10.3952	1.15395	1.29391	1.69391	1.38059	0.280223	0.0186905
250883_at	AT5G03970	F-box family protein	7.60262	7.75461	7.60771	8.75951	8.97886	8.64329	1.15689	1.22425	1.03557	1.1389	0.0956139	0.0406536
250926_at	AT5G03555	permease, cytosine/purines, uracil, thiamine, allantoin family protein	7.70848	7.38661	3.09201	8.39761	8.42402	6.98289	0.689137	1.03741	3.89088	1.87247	1.75664	0.0130769	*
250983_at	AT5G02780	In2-1 protein, putative	5.5685	5.27663	2.00321	7.74233	6.83037	2.90488	2.17383	1.55374	0.901672	1.54308	0.636146	0.00923077
251292_at	AT3G61920	similar to unknown protein [Arabidopsis thaliana] (TAIR:AT1G64700.1); similar to conserved hypothetical protein [Medicago truncatula] (GB:ABE79778.1)	3.59439	3.49829	3.00559	4.59878	5.24848	4.03569	1.00439	1.7502	1.0301	1.26156	0.423368	0.0242857
251407_at	AT3G60350	armadillo/beta-catenin repeat family protein / F-box family protein	5.51323	5.6492	6.08652	6.52647	7.1929	7.11019	1.01324	1.5437	1.02367	1.19354	0.303297	0.0335075
251476_at	AT3G59670	similar to unknown protein [Arabidopsis thaliana] (TAIR:AT4G37440.2); similar to Os05g0366300 [Oryza sativa (japonica cultivar-group)] (GB:NP_001055330.1); similar to Os05g0365200 [Oryza sativa (japonica cultivar-group)] (GB:NP_001055324.1); similar to Os	5.6073	5.76946	5.23235	7.10394	7.24294	7.44756	1.49664	1.47348	2.21521	1.72845	0.421709	0.00580645
251625_at	AT3G57260	BGL2 (PATHOGENESIS-RELATED PROTEIN 2); glucan 1,3-beta-glucosidase/ hydrolase, hydrolyzing O-glycosyl compounds	10.8761	12.0416	8.78582	12.2711	13.3134	9.93478	1.395	1.27173	1.14896	1.2719	0.123018	0.022549
251677_at	AT3G56980	ORG3 (OBP3-responsive gene 3); DNA binding / transcription factor	7.39024	3.32992	7.22408	9.35916	8.63277	8.60865	1.96892	5.30284	1.38457	2.88544	2.11382	0
251943_at	AT3G53500	RSZ32; nucleic acid binding	9.27278	8.97443	9.32702	10.4987	10.3457	10.2716	1.22594	1.37131	0.944573	1.18061	0.216952	0.0330882
251953_at	AT3G53670	similar to unknown protein [Arabidopsis thaliana] (TAIR:AT2G37480.1); similar to hypothetical protein MtrDRAFT_AC125368g26v1 [Medicago truncatula] (GB:ABE93949.1); similar to hypothetical protein MtrDRAFT_AC135797g8v1 [Medicago truncatula] (GB:ABE82095.1)	5.6134	4.37207	3.93274	7.77472	5.51735	5.04524	2.16132	1.14527	1.1125	1.47303	0.5963	0.0133333	*
251954_at	AT3G53670	similar to unknown protein [Arabidopsis thaliana] (TAIR:AT2G37480.1); similar to hypothetical protein MtrDRAFT_AC125368g26v1 [Medicago truncatula] (GB:ABE93949.1); similar to hypothetical protein MtrDRAFT_AC135797g8v1 [Medicago truncatula] (GB:ABE82095.1)	8.43114	8.59723	8.04165	9.74098	10.1139	9.27014	1.30984	1.51669	1.22849	1.35168	0.148584	0.0180488
252192_at	AT3G50000	CKA2 (casein kinase II alpha chain 2); kinase	9.4327	9.86952	9.94473	10.8534	11.4382	11.3762	1.42075	1.56867	1.43148	1.47363	0.0824805	0.0136
252269_at	AT3G49580	similar to unknown protein [Arabidopsis thaliana] (TAIR:AT3G49570.1); similar to unknown protein [Brassica rapa subsp. pekinensis] (GB:AAQ92331.1)	7.59345	8.9256	5.48249	9.57478	10.5065	8.4458	1.98133	1.58091	2.96331	2.17519	0.711295	0
252508_at	AT3G46210	3' exoribonuclease family domain 1-containing protein	6.10213	5.55001	5.55583	7.16523	6.68551	7.05771	1.0631	1.1355	1.50188	1.2335	0.235233	0.0317557
252977_at	AT4G38560	similar to pEARLI4 [Arabidopsis thaliana] (TAIR:AT2G20960.1); similar to pEARLI 4 gene product (GB:AAC37472.1); contains InterPro domain Arabidopsis phospholipase-like; (InterPro:IPR007942)	3.95915	3.89216	2.45221	5.16387	5.65629	3.19065	1.20472	1.76413	0.738437	1.23576	0.51355	0.0242478
253203_at	AT4G34710	ADC2 (ARGININE DECARBOXYLASE 2)	10.4528	10.711	10.3087	11.4787	11.7908	11.6571	1.02587	1.07983	1.34839	1.15137	0.172746	0.042236
253249_at	AT4G34680	GATA transcription factor 3, putative (GATA-3)	4.45915	4.95999	4.02476	6.08826	6.33188	5.44774	1.62911	1.37189	1.42298	1.47466	0.136173	0.0125926
253268_s_at	AT4G34131;AT4G34135	[AT4G34131, UGT73B3 (UDP-glucosyl transferase 73B3); UDP-glycosyltransferase/ abscisic acid glucosyltransferase/ transferase, transferring hexosyl groups];[AT4G34135, UGT73B2; UDP-glucosyltransferase/ UDP-glycosyltransferase/ flavonol 3-O-glucosyltransfer	12.6262	11.0627	7.39318	13.2558	11.8465	10.4117	0.629595	0.78375	3.01847	1.47727	1.33694	0.0361702
253579_at	AT4G30610	BRS1 (BRI1 SUPPRESSOR 1)	4.73784	5.75303	6.52286	6.16446	6.71755	7.54089	1.42663	0.964514	1.01803	1.13639	0.252774	0.042125
253657_at	AT4G30110	HMA2 (Heavy metal ATPase 2); cadmium-transporting ATPase	2.28661	2.83934	3.31224	3.26916	3.79965	5.36625	0.98255	0.960314	2.05401	1.33229	0.625123	0.0304651
253775_at	AT4G28440	DNA-binding protein-related	10.4089	10.3253	9.98203	11.6033	11.3374	11.1477	1.1944	1.01203	1.16572	1.12405	0.0980628	0.0437572
253814_at	AT4G28290	unknown protein	6.87668	6.22069	4.20953	8.06718	7.71218	6.95761	1.1905	1.49149	2.74807	1.81002	0.8262	0.005	*
253829_at	AT4G28040	nodulin MtN21 family protein	6.15403	4.63461	3.97945	7.08261	6.88865	7.10132	0.928575	2.25404	3.12187	2.1015	1.10457	0	*
254385_s_at	AT4G21830;AT4G21840	[AT4G21830, methionine sulfoxide reductase domain-containing protein / SeIR domain-containing protein];[AT4G21840, methionine sulfoxide reductase domain-containing protein / SelR domain-containing protein]	5.79282	6.01841	4.27856	7.5503	7.8877	5.16811	1.75748	1.86929	0.889546	1.50544	0.536301	0.0118605
254387_at	AT4G21850	methionine sulfoxide reductase domain-containing protein / SeIR domain-containing protein	4.17604	4.14791	3.06252	5.8771	6.71011	5.42148	1.70106	2.5622	2.35896	2.2074	0.450129	0
254952_at	AT4G10955;AT4G10960	[AT4G10955, lipase class 3 family protein];[AT4G10960, UGE5 (UDP-D-glucose/UDP-D-galactose 4-epimerase 5); UDP-glucose 4-epimerase/ protein dimerization]	5.76752	6.17078	3.13173	6.63642	7.11856	5.08709	0.868904	0.947785	1.95536	1.25735	0.60578	0.0398684
255127_at	AT4G08300	nodulin MtN21 family protein	1.9929	3.21261	1.99031	4.97119	4.1511	5.10378	2.9783	0.938488	3.11347	2.34342	1.21858	0
255382_at	AT4G03430	STA1 (STABILIZED1); RNA splicing factor, transesterification mechanism	7.66682	7.57778	7.75349	8.61851	8.7026	8.93916	0.951683	1.12482	1.18566	1.08739	0.121398	0.049798
256363_at	AT1G66510	AAR2 protein family	4.34217	5.72746	5.45298	5.52235	6.77672	6.57229	1.18018	1.04927	1.11932	1.11625	0.0655112	0.0446857
256401_at	AT3G06200	guanylate kinase, putative	7.01481	7.88098	7.54889	8.58561	8.71403	8.76043	1.5708	0.833049	1.21153	1.20513	0.368918	0.0379577
256502_at	AT1G36730	eukaryotic translation initiation factor 5, putative / eIF-5, putative	10.061	10.2543	9.88868	11.1896	11.186	11.2063	1.1287	0.931704	1.31758	1.12599	0.192953	0.0448889	*
256611_at	AT3G29270	ubiquitin-protein ligase	7.4779	7.32665	7.23693	8.33994	8.62177	8.75485	0.862047	1.29513	1.51792	1.22503	0.333507	0.0335507
256863_at	AT3G24070	zinc knuckle (CCHC-type) family protein	5.76041	5.75565	6.54363	8.13388	7.60561	8.09638	2.37347	1.84996	1.55275	1.9254	0.415528	0
256883_at	AT3G26440	similar to unknown protein [Arabidopsis thaliana] (TAIR:AT1G13000.2); similar to Protein of unknown function DUF707 [Medicago truncatula] (GB:ABE91787.1); contains InterPro domain Protein of unknown function DUF707; (InterPro:IPR007877)	6.21835	6.08989	3.28744	8.54172	6.88223	4.08809	2.32336	0.792337	0.800647	1.30545	0.88155	0.0226531
256927_at	AT3G22550	senescence-associated protein-related	5.5671	6.68455	4.54372	6.94653	7.75254	6.22371	1.37943	1.06799	1.67998	1.3758	0.306011	0.0183516	*
256933_at	AT3G22600	protease inhibitor/seed storage/lipid transfer protein (LTP) family protein	9.40179	8.05224	4.14189	10.0847	9.02034	6.30733	0.682872	0.968101	2.16544	1.27214	0.786658	0.0430994
256959_at	AT3G13440	similar to Methyltransferase small domain, putative [Medicago truncatula] (GB:ABD33115.1); contains InterPro domain Methyltransferase type 12; (InterPro:IPR013217); contains InterPro domain SAM (and some other nucleotide) binding motif; (InterPro:IPR00005	5.96118	6.47934	6.52954	7.74013	7.69356	7.68442	1.77895	1.21422	1.15488	1.38268	0.344455	0.0156
257061_at	AT3G18250	unknown protein	6.01952	3.72634	2.9458	7.64518	4.98921	3.79841	1.62566	1.26287	0.852611	1.24705	0.386769	0.0249138
257129_at	AT3G20100	CYP705A19 (cytochrome P450, family 705, subfamily A, polypeptide 19); oxygen binding	6.09708	7.47171	6.94452	7.74037	8.43138	8.02867	1.64329	0.959667	1.08415	1.22904	0.364115	0.0305469
257295_at	AT3G17420	GPK1 (Glyoxysomal protein kinase 1); kinase	6.51203	5.82859	5.82878	7.92499	7.73381	6.60773	1.41295	1.90523	0.778951	1.36571	0.564622	0.0155556
257421_at	AT1G12030	similar to unknown protein [Arabidopsis thaliana] (TAIR:AT1G62420.1); similar to uncharacterized plant-specific domain TIGR01615 family protein, expressed [Oryza sativa (japonica cultivar-group)] (GB:ABA93251.2); contains InterPro domain Protein of unknow	3.72536	5.72211	4.85469	6.28344	8.06037	7.42044	2.55808	2.33826	2.56575	2.48736	0.129184	0
257428_at	AT1G78990	transferase family protein	2.13409	2.01959	2.01705	5.90725	5.23948	6.42505	3.77315	3.2199	4.408	3.80035	0.594517	0
257435_at	AT2G24590	splicing factor, putative	8.56398	8.53624	8.00855	9.68241	9.47025	9.58396	1.11843	0.93401	1.57541	1.20928	0.330212	0.0384722
257522_at	AT3G08990	yippee family protein	6.95825	7.15304	5.69496	8.39493	8.22045	7.93645	1.43667	1.06741	2.24149	1.58186	0.600356	0.0125455
257727_at	AT3G18380	DNA binding / sequence-specific DNA binding / transcription factor	6.11944	7.13988	7.08371	7.46925	8.0526	8.24295	1.34981	0.912724	1.15924	1.14059	0.219138	0.0424848
257735_at	AT3G27400	pectate lyase family protein	3.61852	5.03437	3.53686	5.77249	6.50247	5.95917	2.15397	1.46809	2.4223	2.01479	0.492094	0	*
257955_at	AT3G21810	zinc finger (CCCH-type) family protein	7.07196	6.16365	4.2523	7.76051	7.41788	5.84994	0.688548	1.25423	1.59764	1.18014	0.459054	0.0429412	*
258061_at	AT3G25910	similar to unknown protein [Arabidopsis thaliana] (TAIR:AT3G24740.2); similar to TRAF-like [Medicago truncatula] (GB:ABE92615.1); contains InterPro domain Protein of unknown function DUF1644; (InterPro:IPR012866)	9.3708	9.41311	9.68446	10.5942	10.689	10.9016	1.22337	1.27585	1.2171	1.23877	0.0322598	0.025641	*
258104_at	AT3G23620	brix domain-containing protein	8.80915	9.06047	7.65476	10.1791	9.82176	9.7348	1.36996	0.761289	2.08003	1.40376	0.660022	0.0233654
258259_s_at	AT3G26820;AT3G26840	[AT3G26820, esterase/lipase/thioesterase family protein];[AT3G26840, esterase/lipase/thioesterase family protein]	5.24665	5.58126	3.21818	7.33011	6.22987	4.22371	2.08346	0.648612	1.00554	1.24587	0.747004	0.0328788
258316_at	AT3G22660	rRNA processing protein-related	7.08398	7.71559	7.17114	8.29642	8.44029	8.60131	1.21244	0.724706	1.43018	1.12244	0.361245	0.0497959
258321_at	AT3G22840	ELIP1 (EARLY LIGHT-INDUCABLE PROTEIN); chlorophyll binding	4.58297	3.6233	2.9756	5.24201	4.679	5.40219	0.659042	1.0557	2.42659	1.38045	0.927445	0.0335036
258349_at	AT3G17609	HYH (HY5-HOMOLOG); DNA binding / transcription factor	6.3835	5.51086	2.48681	7.64398	6.78958	4.03478	1.26048	1.27872	1.54797	1.36239	0.160975	0.0181481	*
258380_at	AT3G16650	PP1/PP2A phosphatases pleiotropic regulator 2 (PRL2)	5.60802	6.18946	5.21911	6.98313	6.92931	6.58401	1.37511	0.739853	1.3649	1.15995	0.363854	0.0435465
258519_at	AT3G06760	similar to HRB1 (HYPERSENSITIVE TO RED AND BLUE) [Arabidopsis thaliana] (TAIR:AT5G49230.1); similar to fiber protein Fb2 [Gossypium barbadense] (GB:AAN77145.1); contains InterPro domain Drought induced 19; (InterPro:IPR008598)	8.07492	7.73239	7.6071	9.0414	9.04902	9.29635	0.966478	1.31663	1.68925	1.32412	0.361444	0.0231429	*
258677_at	AT3G08730	ATPK1 (P70 RIBOSOMAL S6 KINASE); kinase/ protein binding	9.29761	9.89196	9.09858	10.7764	10.9751	10.6396	1.47879	1.08317	1.54107	1.36767	0.248347	0.0185542	*
258809_at	AT3G04070	ANAC047 (Arabidopsis NAC domain containing protein 47); transcription factor	5.10178	5.76199	3.80179	7.26785	7.31621	5.83989	2.16607	1.55422	2.0381	1.91946	0.322714	0.00130435	*
258983_at	AT3G08860	alanine--glyoxylate aminotransferase, putative / beta-alanine-pyruvate aminotransferase, putative / AGT, putative	5.16929	7.76941	6.27408	7.14976	9.85622	7.80872	1.98048	2.08681	1.53465	1.86731	0.292958	0.00047619
259040_at	AT3G09270	ATGSTU8 (Arabidopsis thaliana Glutathione S-transferase (class tau) 8); glutathione transferase	8.82565	7.07701	5.16534	10.0009	8.79474	7.27689	1.17525	1.71773	2.11154	1.66817	0.470108	0.00810811
259126_at	AT3G02280	flavodoxin family protein	3.52536	4.72655	4.75413	4.79688	6.01172	5.98416	1.27152	1.28517	1.23003	1.26224	0.0287194	0.0237037
259225_at	AT3G07590	small nuclear ribonucleoprotein D1, putative / snRNP core protein D1, putative / Sm protein D1, putative	7.86203	8.17174	7.69113	9.35796	9.3503	9.61938	1.49593	1.17856	1.92825	1.53425	0.376313	0.0128302
259365_at	AT1G13300	myb family transcription factor	3.50384	2.83013	3.81505	4.37352	4.08731	6.83408	0.869685	1.25718	3.01903	1.7153	1.14557	0.0134783
259410_at	AT1G13340	similar to unknown protein [Arabidopsis thaliana] (TAIR:AT4G35730.1); similar to unknown protein [Arabidopsis thaliana] (TAIR:AT1G34220.2); similar to expressed protein [Oryza sativa (japonica cultivar-group)] (GB:ABF95057.1); similar to Os03g0710000 [Ory	6.59078	4.37207	3.15777	7.47695	6.0638	4.06477	0.886164	1.69173	0.906998	1.16163	0.459198	0.0392667
259489_at	AT1G15790	similar to unknown protein [Arabidopsis thaliana] (TAIR:AT1G15780.1); similar to Os08g0564800 [Oryza sativa (japonica cultivar-group)] (GB:NP_001062533.1); similar to CTV.22 [Poncirus trifoliata] (GB:AAN62354.1); contains domain no description (G3D.1.10.2	6.91457	7.07474	3.1837	8.05461	7.75173	5.0113	1.14004	0.676997	1.8276	1.21488	0.578941	0.0451705
259511_at	AT1G12520	CCS1 (copper chaperone for superoxide dismutase 1); superoxide dismutase copper chaperone	7.39141	6.45736	7.01629	9.26811	8.25316	8.1031	1.8767	1.7958	1.08682	1.58644	0.434572	0.00764706
259632_at	AT1G56430	nicotianamine synthase, putative	9.39764	9.42609	5.72396	10.1993	10.4631	8.4672	0.801614	1.03702	2.74324	1.52729	1.0596	0.0198913	*
259723_at	AT1G60960	IRT3 (Iron regulated transporter 3); cation transporter/ metal ion transporter	5.87729	5.67372	5.52577	6.82182	7.37477	8.02367	0.944523	1.70106	2.4979	1.71449	0.776774	0.00921053
259925_at	AT1G75040	PR5 (PATHOGENESIS-RELATED GENE 5)	11.1896	11.9991	7.56768	12.4931	13.0257	9.88888	1.30349	1.02659	2.3212	1.55043	0.681714	0.0147826
259937_s_at	AT3G13080;AT1G71330	[AT3G13080, ATMRP3 (Arabidopsis thaliana multidrug resistance-associated protein 3)];[AT1G71330, ATNAP5 (Arabidopsis thaliana non-intrinsic ABC protein 5)]	10.677	8.87891	5.24732	11.5492	10.0209	8.29255	0.872204	1.14196	3.04522	1.68646	1.18443	0.0123729
260143_at	AT1G71880	SUC1 (SUCROSE-PROTON SYMPORTER 1); carbohydrate transporter/ sucrose:hydrogen symporter/ sugar porter	6.4126	7.82636	6.47943	7.74851	8.66064	7.92211	1.33591	0.834279	1.44268	1.20429	0.324855	0.0382877
260256_at	AT1G74350	intron maturase, type II family protein	2.87206	2.72616	2.38444	6.42696	5.70713	4.46599	3.5549	2.98097	2.08155	2.87248	0.742646	0
260273_at	AT1G80550	pentatricopeptide (PPR) repeat-containing protein	6.50198	7.24079	6.65659	7.61828	8.08046	8.19804	1.1163	0.839674	1.54145	1.16581	0.353496	0.0436782
260555_at	AT2G41780	unknown protein	3.07246	2.96638	2.9569	3.69247	4.37499	4.36862	0.620011	1.40861	1.41173	1.14678	0.4562	0.045989
260568_at	AT2G43570	chitinase, putative	10.1855	11.0186	6.30898	11.2886	11.8798	8.19269	1.10317	0.86124	1.88371	1.2827	0.534354	0.0351429
260654_at	AT1G19290	pentatricopeptide (PPR) repeat-containing protein	3.99255	3.52146	3.5108	5.65716	5.33625	4.8658	1.66462	1.81479	1.35501	1.61147	0.234454	0.00625
260774_at	AT1G78290	serine/threonine protein kinase, putative	6.34721	5.28239	2.59866	7.64135	7.13444	5.61175	1.29414	1.85205	3.01309	2.05309	0.876934	0.00136364	*
261005_at	AT1G26420	FAD-binding domain-containing protein	3.54322	3.4591	1.99031	5.14602	4.98079	2.77431	1.60279	1.52169	0.783999	1.30283	0.451145	0.0198925
261089_at	AT1G07570	APK1A (Arabidopsis protein kinase 1A); kinase	5.26027	5.27318	5.23259	6.5202	6.51264	6.97553	1.25993	1.23946	1.74294	1.41411	0.284961	0.0171053	*
261191_at	AT1G32900	starch synthase, putative	3.05774	4.72175	5.12627	4.04175	5.98674	7.65376	0.984008	1.26499	2.52749	1.59216	0.822112	0.0134375	*
261247_at	AT1G20070	unknown protein	4.74449	4.98082	6.7559	6.42456	7.68659	7.97282	1.68007	2.70577	1.21692	1.86759	0.761931	0.0005	*
261456_at	AT1G21050	similar to unknown protein [Arabidopsis thaliana] (TAIR:AT1G76610.1); similar to Plant-specific domain of unknown function 3588 [Medicago truncatula] (GB:ABE91797.1); contains InterPro domain Protein of unknown function DUF617, plant; (InterPro:IPR006460)	5.05275	4.319	4.83521	6.77129	5.44104	6.12382	1.71855	1.12204	1.2886	1.3764	0.30779	0.017013	*
261516_at	AT1G71750	phosphoribosyltransferase family protein	5.93833	6.08923	6.14479	7.14493	6.968	7.38131	1.2066	0.87877	1.23652	1.1073	0.198474	0.0469681
261651_at	AT1G27760	interferon-related developmental regulator family protein / IFRD protein family	8.93523	8.96739	8.38948	10.0792	10.1065	9.42556	1.14395	1.13907	1.03608	1.10637	0.06092	0.0449718	*
261927_at	AT1G22500	zinc finger (C3HC4-type RING finger) family protein	6.53471	5.51508	7.3988	7.55666	7.44223	8.83736	1.02195	1.92714	1.43857	1.46255	0.453075	0.0131667	*
261958_at	AT1G64500	glutaredoxin family protein	5.88519	5.55514	3.76832	6.77152	7.48863	5.2012	0.886335	1.93349	1.43287	1.41757	0.523744	0.015	*
262050_at	AT1G80130	binding	4.28009	5.7533	5.85292	5.08542	7.36234	6.8929	0.805326	1.60904	1.03998	1.15145	0.413291	0.0404459
262133_at	AT1G78000	SULTR1;2 (SULFATE TRANSPORTER 1;2); sulfate transporter	4.68749	6.13319	5.4966	7.05572	8.12998	6.7553	2.36823	1.99679	1.2587	1.87457	0.564772	0
262134_at	AT1G77990	AST56 (sulphate transporter 2;2); sulfate transporter	2.23454	3.5916	3.69044	3.66076	5.1894	4.38421	1.42621	1.59781	0.693775	1.23926	0.480136	0.0240351
262591_at	AT1G15220	ATCCMH; oxidoreductase	5.38819	5.43512	5.52351	6.14165	6.68562	7.08996	0.753465	1.25049	1.56644	1.19013	0.409836	0.0405769
262653_at	AT1G14130	2-oxoglutarate-dependent dioxygenase, putative	8.47591	7.82063	5.66028	9.90594	9.19688	6.99825	1.43003	1.37625	1.33797	1.38142	0.0462467	0.0152703
262883_at	AT1G64780	ATAMT1;2 (AMMONIUM TRANSPORTER 1;2); ammonium transporter	8.07417	7.88155	5.05008	9.40228	8.94988	7.24008	1.32811	1.06832	2.19	1.52881	0.587156	0.0149254	*
263007_at	AT1G54260	histone H1/H5 family protein	7.34727	7.51591	7.2718	8.39165	8.70158	8.27669	1.04439	1.18568	1.00489	1.07832	0.0950473	0.049171
263151_at	AT1G54120	similar to unknown protein [Arabidopsis thaliana] (TAIR:AT3G14060.1)	8.08559	6.98854	6.14928	9.18391	8.15487	7.67546	1.09832	1.16633	1.52618	1.26361	0.229918	0.027563
263252_at	AT2G31380	STH (salt tolerance homologue); transcription factor/ zinc ion binding	3.1994	3.04601	5.0856	4.81454	4.76975	6.1436	1.61514	1.72374	1.058	1.46563	0.357166	0.013617	*
263680_at	AT1G26930	kelch repeat-containing F-box family protein	7.41676	7.07149	5.42391	8.5692	8.59423	7.53254	1.15244	1.52274	2.10863	1.5946	0.482127	0.0126667
263739_at	AT2G21320	zinc finger (B-box type) family protein	3.64244	2.98865	5.71683	4.57632	5.19411	6.46186	0.93388	2.20545	0.74503	1.29479	0.794293	0.0225743	*
264102_at	AT1G79270	ECT8 (evolutionarily conserved C-terminal region 8)	9.14825	7.59964	6.769	10.0127	9.3585	8.22562	0.864415	1.75886	1.45662	1.35997	0.454988	0.0180899	*
264625_at	AT1G09020	SNF4 (Sucrose NonFermenting 4)	4.41392	6.9449	6.45733	6.10521	7.94686	7.44788	1.69129	1.00197	0.990544	1.22793	0.401319	0.0299206
264636_at	AT1G65490	similar to unknown protein [Arabidopsis thaliana] (TAIR:AT1G65500.1)	9.31509	8.64927	5.24862	10.4064	9.59472	7.12669	1.0913	0.945442	1.87807	1.30494	0.501673	0.0300787	*
264809_at	AT1G08830	CSD1 (copper/zinc superoxide dismutase 1); copper, zinc superoxide dismutase	10.5704	9.45685	8.70833	12.361	11.7014	10.7854	1.79052	2.24453	2.0771	2.03739	0.229597	0
264818_at	AT1G03530	similar to unknown protein [Arabidopsis thaliana] (TAIR:AT5G66540.1); similar to unnamed protein product [Kluyveromyces lactis] (GB:XP_456157.1); similar to Os05g0502800 [Oryza sativa (japonica cultivar-group)] (GB:NP_001055976.1); contains InterPro domai	5.20016	5.95278	5.31631	6.74451	7.50346	7.67522	1.54435	1.55068	2.35892	1.81798	0.468475	0.00296296
265032_at	AT1G61580	ARP2/RPL3B (ARABIDOPSIS RIBOSOMAL PROTEIN 2); structural constituent of ribosome	4.73474	5.35513	7.25106	6.7752	7.79505	8.69181	2.04047	2.43992	1.44075	1.97371	0.502916	0	*
265091_s_at	AT1G03940;AT1G03495	[AT1G03940, transferase family protein];[AT1G03495, transferase]	3.70888	5.64629	3.23901	5.3376	6.78345	4.49825	1.62872	1.13716	1.25924	1.34171	0.255946	0.0182955	*
265214_at	AT1G05000	tyrosine specific protein phosphatase family protein	3.81741	3.9061	2.64694	5.79258	6.04115	4.36061	1.97517	2.13504	1.71366	1.94129	0.212722	0
265573_at	AT2G28200	nucleic acid binding / transcription factor/ zinc ion binding	3.255	3.23244	3.77991	4.36405	4.37913	4.98369	1.10905	1.14669	1.20378	1.15317	0.0476983	0.0400662	*
265917_at	AT2G15080	disease resistance family protein	5.4026	4.08069	4.89844	6.84705	5.53597	7.01847	1.44445	1.45528	2.12004	1.67325	0.386963	0.008
266150_s_at	AT2G12290;AT4G19700	[AT2G12290, similar to protein binding / zinc ion binding [Arabidopsis thaliana] (TAIR:AT4G19700.1); similar to Zinc finger, RING-type [Medicago truncatula] (GB:ABE88778.1)];[AT4G19700, protein binding / zinc ion binding]	2.90415	4.43921	4.68096	3.8585	5.8317	5.69766	0.954357	1.39249	1.0167	1.12118	0.237019	0.0433929
266165_at	AT2G28190	CSD2 (COPPER/ZINC SUPEROXIDE DISMUTASE 2); copper, zinc superoxide dismutase	9.84344	8.86659	8.59445	11.9041	11.2291	10.8565	2.0607	2.36253	2.26209	2.22844	0.153702	0	*
266184_s_at	AT3G54700;AT2G38940	[AT3G54700, phosphate transporter, putative];[AT2G38940, ATPT2 (PHOSPHATE TRANSPORTER 2); carbohydrate transporter/ phosphate transporter/ sugar porter]	3.04864	5.32736	2.71233	5.07754	6.16983	5.41299	2.0289	0.84247	2.70066	1.85734	0.940897	0.00535714
266237_at	AT2G29540	ATRPC14 (Arabidopsis thaliana RNA polymerase I(A) and III(C) 14 kDa subunit); DNA binding / DNA-directed RNA polymerase	8.08985	7.17562	6.93357	9.14236	8.44039	8.0505	1.0525	1.26478	1.11692	1.14473	0.108835	0.0403871
266352_at	AT2G01610	invertase/pectin methylesterase inhibitor family protein	4.37545	5.80584	5.37729	6.23911	7.10742	6.58418	1.86366	1.30158	1.20689	1.45737	0.355021	0.012807
266363_at	AT2G41250	haloacid dehalogenase-like hydrolase family protein	5.33435	5.2469	5.92707	6.53054	6.58139	6.94133	1.19619	1.33449	1.01425	1.18165	0.160613	0.0333333	*
266538_at	AT2G35230	VQ motif-containing protein	4.13014	4.51225	4.94273	5.61196	5.90146	5.82801	1.48182	1.38921	0.885282	1.25211	0.321035	0.0233333
266738_at	AT2G47010	similar to unknown protein [Arabidopsis thaliana] (TAIR:AT1G17030.1); similar to hypothetical protein MtrDRAFT_AC136840g22v1 [Medicago truncatula] (GB:ABE82418.1)	2.65821	5.36245	3.01131	4.32862	6.22446	4.14468	1.67041	0.86201	1.13337	1.22193	0.41141	0.0329323	*
267081_at	AT2G41210	phosphatidylinositol-4-phosphate 5-kinase family protein	2.02072	2.0185	2.0174	4.04361	3.11021	3.57898	2.02288	1.09172	1.56158	1.55873	0.465591	0.0119048
267157_at	AT2G37630	AS1 (ASYMMETRIC LEAVES 1); DNA binding / transcription factor	9.7426	10.312	9.84079	11.1339	11.3687	10.785	1.39135	1.05664	0.944238	1.13074	0.232585	0.0423171	*
267389_at	AT2G44460	glycosyl hydrolase family 1 protein	2.41006	7.66719	2.32955	5.52616	9.76965	5.60518	3.1161	2.10246	3.27564	2.8314	0.636302	0
267546_at	AT2G32680	disease resistance family protein	7.81571	7.77689	3.32413	9.41501	8.71406	4.53021	1.59931	0.937168	1.20608	1.24752	0.333008	0.0291736
267590_at	AT2G39700	ATEXPA4 (ARABIDOPSIS THALIANA EXPANSIN A4)	5.86675	7.41746	7.28869	7.10368	8.3632	8.73576	1.23693	0.945744	1.44707	1.20991	0.251752	0.0341007	*
267627_at	AT2G42270	U5 small nuclear ribonucleoprotein helicase, putative	5.80797	3.91354	5.59864	7.06568	5.76632	6.82468	1.25771	1.85278	1.22604	1.44551	0.353063	0.0130357
