# Supplementary material for: Global transcript profiling of transgenic plants constitutively overexpressing the RNA-binding protein AtGRP7
Source: BMC Plant Biol. 2010 Oct 14;10:221. doi: 10.1186/1471-2229-10-221 (PMC3017831; doi:10.1186/1471-2229-10-221)
Supplement: Additional file 2 — Transcripts present at a reduced level in AtGRP7-ox plants. Additional file 2 contains a list of the transcripts present at a reduced level in AtGRP7-ox plants with a signal log ratio < -0.6. Transcripts classified as rhythmic according to Edwards et al. (2006) are marked by an asterisk. [file 1471-2229-10-221-S2.xls]

## Sheet: Sheet1
probe set	locus	description	C24_1	C24_2	Col_1	RS13_1	RS13_2	G_3	SLR_1	SLR_2	SLR_3	mean_G1d4e	SD_C24	SLR_mean	SLR_sd	p downregulated	circadian Edwards
probe set	locus	description	C24_1	C24_2	Col_1	RS13_1	RS13_2	G1d4e_1	SLR_1	SLR_2	SLR_3	mean_G1d4e	SD_C24	SLR_mean	SLR_sd	pdown
245264_at	AT4G17245	zinc finger (C3HC4-type RING finger) family protein	6.73552	4.55989	5.94467	5.42228	3.66041	4.2655	-1.31325	-0.899484	-1.67917	4.2655	1.53841	-1.2973	0.390085	0.0155682	*
245275_at	AT4G15210	ATBETA-AMY (BETA-AMYLASE); beta-amylase	3.43392	7.3526	3.37499	2.64613	2.82903	2.5157	-0.787791	-4.52357	-0.859294	2.5157	2.77093	-2.05688	2.13651	0.0021875
245292_at	AT4G15093	catalytic LigB subunit of aromatic ring-opening dioxygenase family	5.85517	6.61363	6.74282	5.02042	5.46625	5.28222	-0.834757	-1.14738	-1.4606	5.28222	0.536309	-1.14758	0.312923	0.0295556
245307_at	AT4G16770	oxidoreductase, 2OG-Fe(II) oxygenase family protein	7.45043	7.66968	8.00362	6.23539	5.71049	5.91739	-1.21504	-1.9592	-2.08623	5.91739	0.155035	-1.75349	0.470614	0.00233333	*
245422_at	AT4G17470	palmitoyl protein thioesterase family protein	6.94172	8.4518	5.8112	5.81745	6.62342	3.674	-1.12427	-1.82838	-2.13721	3.674	1.06779	-1.69662	0.519166	0.0025
245506_at	AT4G15700	glutaredoxin family protein	3.58204	3.36701	5.89166	2.83522	2.62581	3.386	-0.746826	-0.741208	-2.50565	3.386	0.152049	-1.33123	1.01708	0.0200901
245712_at	AT5G04360	ATPU1 (PULLULANASE 1); alpha-amylase/ limit dextrinase	7.8946	8.31684	8.48265	6.60739	7.10322	7.26613	-1.28721	-1.21362	-1.21652	7.26613	0.298566	-1.23912	0.041675	0.0179208	*
245723_at	AT1G73400	pentatricopeptide (PPR) repeat-containing protein	3.72558	4.61823	4.41309	2.82348	2.6431	2.73648	-0.902093	-1.97513	-1.6766	2.73648	0.631203	-1.51794	0.553833	0.00375
245736_at	AT1G73330	ATDR4 (Arabidopsis thaliana drought-repressed 4)	4.66824	7.21119	8.28895	4.04911	4.85464	5.46834	-0.61913	-2.35655	-2.82061	5.46834	1.79814	-1.9321	1.1605	0.0025
245765_at	AT1G33600	leucine-rich repeat family protein	7.8876	8.18306	9.4636	6.84889	6.68219	8.02974	-1.03871	-1.50086	-1.43386	8.02974	0.208916	-1.32448	0.249737	0.0117568	*
245866_s_at	AT1G57990;AT1G57980	[AT1G57990, ATPUP18 (Arabidopsis thaliana purine permease 18); purine transporter];[AT1G57980, purine permease-related]	5.39823	4.3811	6.53592	2.45644	1.99031	4.16358	-2.94179	-2.39079	-2.37234	4.16358	0.719221	-2.56831	0.323575	0	*
245891_at	AT5G09220	AAP2 (AMINO ACID PERMEASE 2); amino acid permease	9.29453	8.87485	9.56108	7.71557	8.18088	8.542	-1.57896	-0.693966	-1.01907	8.542	0.29676	-1.09733	0.447656	0.0414689
246018_at	AT5G10695	similar to unknown protein [Arabidopsis thaliana] (TAIR:AT5G57123.1); similar to conserved hypothetical protein [Medicago truncatula] (GB:ABD28467.1); contains domain Glucocorticoid receptor-like (DNA-binding domain) (SSF57716)	7.78146	7.15464	6.5952	6.69599	6.31805	5.20081	-1.08546	-0.836596	-1.39439	5.20081	0.443222	-1.10548	0.279438	0.0324516
246238_at	AT4G36670	mannitol transporter, putative	6.561	5.858	7.7313	4.98173	4.75152	5.59354	-1.57926	-1.10648	-2.13776	5.59354	0.497096	-1.60784	0.516232	0.00333333	*
246270_at	AT4G36500	similar to unknown protein [Arabidopsis thaliana] (TAIR:AT2G18210.1); similar to hypothetical protein [Thellun (GB:ABB45855.1)	10.2962	9.97943	9.35737	9.30226	8.79074	8.51633	-0.993985	-1.18869	-0.84104	8.51633	0.224022	-1.0079	0.17424	0.0478199
246278_at	AT4G37190	similar to Os03g0240900 [Oryza sativa (japonica cultivar-group)] (GB:NP_001049512.1); similar to Os12g0586400 [Oryza sativa (japonica cultivar-group)] (GB:NP_001067157.1); similar to tubulin-related protein-like [Oryza sativa (japonica cultivar-group)] (G	4.952	6.01906	6.38553	3.98909	4.71438	5.43813	-0.962903	-1.30469	-0.947397	5.43813	0.754532	-1.07166	0.201955	0.0373333	*
246791_at	AT5G27280	zinc finger (DNL type) family protein	10.9173	10.8632	10.9272	9.9721	9.86473	9.62291	-0.945193	-0.998427	-1.30429	9.62291	0.0382796	-1.08264	0.193797	0.0372561	*
247077_at	AT5G66420	similar to hypothetical protein [Thellun (GB:ABB45848.1); similar to Os06g0472400 [Oryza sativa (japonica cultivar-group)] (GB:NP_001057623.1); contains InterPro domain Protein of unknown function UPF0261; (InterPro:IPR010647)	7.65433	8.98093	8.65797	6.51213	7.79375	7.70208	-1.1422	-1.18718	-0.955895	7.70208	0.93805	-1.09509	0.122628	0.032549
247095_at	AT5G66400	RAB18 (RESPONSIVE TO ABA 18)	9.1673	10.3025	10.0715	8.0881	9.58996	8.39756	-1.07919	-0.712586	-1.67396	8.39756	0.802743	-1.15525	0.485176	0.03
247140_at	AT5G66250	kinectin-related	6.62014	6.77634	6.94061	5.56266	5.60196	5.31751	-1.05748	-1.17438	-1.6231	5.31751	0.110448	-1.28499	0.298593	0.0153933
247252_at	AT5G64770	similar to 80C09_10 [Brassica rapa subsp. pekinensis] (GB:AAZ41821.1)	11.8132	10.9231	11.7272	10.4952	9.74095	10.79	-1.31802	-1.18212	-0.937258	10.79	0.629422	-1.1458	0.192963	0.0289922
247278_at	AT5G64380	fructose-1,6-bisphosphatase family protein	8.09828	8.03775	8.38372	6.49023	6.6601	6.79704	-1.60805	-1.37765	-1.58668	6.79704	0.0428007	-1.52413	0.127298	0.00384615
247478_at	AT5G62360	invertase/pectin methylesterase inhibitor family protein	8.15344	6.58812	10.5236	5.75777	5.37294	9.1526	-2.39567	-1.21518	-1.37099	9.1526	1.10684	-1.66062	0.641325	0.00263158
247540_at	AT5G61590	AP2 domain-containing transcription factor family protein	9.16827	8.84197	10.8377	8.53422	6.91271	9.48034	-0.634049	-1.92927	-1.35733	9.48034	0.230727	-1.30688	0.649081	0.017551	*
247684_at	AT5G59670	leucine-rich repeat protein kinase, putative	10.0984	10.5019	4.96809	9.45349	9.65624	2.90511	-0.644942	-0.845663	-2.06298	2.90511	0.285297	-1.18453	0.767355	0.0324675
247704_at	AT5G59510	DVL18/RTFL5 (ROTUNDIFOLIA LIKE 5)	5.78434	6.08263	3.47947	3.78217	3.69273	2.30758	-2.00217	-2.3899	-1.17189	2.30758	0.21092	-1.85465	0.622261	0.00238095
247713_at	AT5G59330		6.05944	3.88929	3.52706	4.91829	2.96703	2.5405	-1.14115	-0.922259	-0.986554	2.5405	1.53452	-1.01665	0.112507	0.0467
247812_at	AT5G58390	peroxidase, putative	7.97957	7.85884	7.02766	6.36988	6.92247	5.7138	-1.60969	-0.936364	-1.31386	5.7138	0.0853701	-1.28664	0.337488	0.0175
247860_at	AT5G58240	bis(5'-adenosyl)-triphosphatase, putative	8.24547	8.6461	8.92741	7.36698	7.60109	7.51968	-0.878494	-1.04501	-1.40773	7.51968	0.283289	-1.11041	0.270611	0.0322297	*
247886_at	AT5G57850	aminotransferase class IV family protein	8.41058	8.62872	8.53026	7.41563	7.30672	7.3194	-0.994952	-1.322	-1.21087	7.3194	0.154249	-1.17594	0.1663	0.0233333	*
248008_at	AT5G56270	WRKY2 (WRKY DNA-binding protein 2); transcription factor	4.59328	5.89359	6.21821	3.61762	5.25988	4.33427	-0.975662	-0.633709	-1.88394	4.33427	0.919456	-1.16444	0.64614	0.0317808
248337_at	AT5G52310	COR78 (COLD REGULATED 78)	8.35141	8.94125	13.2931	6.65831	7.49211	11.9458	-1.6931	-1.44914	-1.34732	11.9458	0.417083	-1.49652	0.17769	0.00363636
248377_at	AT5G51720	similar to zinc finger, CDGSH-type domain 2 [Homo sapiens] (GB:NP_001008389.1); similar to Os07g0467200 [Oryza sativa (japonica cultivar-group)] (GB:NP_001059590.1); similar to hypothetical protein [Homo sapiens] (GB:CAD97935.1); contains InterPro domain	9.1168	9.1618	8.73427	8.11982	7.59008	7.22054	-0.996974	-1.57172	-1.51372	7.22054	0.0318226	-1.36081	0.316418	0.00971429
248581_at	AT5G49900	similar to unknown protein [Arabidopsis thaliana] (TAIR:AT1G33700.2); similar to unknown protein [Arabidopsis thaliana] (TAIR:AT4G10060.1); similar to unknown protein [Arabidopsis thaliana] (TAIR:AT3G24180.2); similar to unknown protein [Oryza sativa] (GB	8.03003	8.52399	6.29738	7.17379	7.50787	4.03091	-0.856246	-1.01611	-2.26647	4.03091	0.349277	-1.37961	0.772193	0.0122785
248794_at	AT5G47220	ATERF-2/ATERF2/ERF2 (ETHYLENE RESPONSE FACTOR 2); DNA binding / transcription factor/ transcriptional activator	9.63033	9.86557	7.01001	8.87629	8.30014	4.8631	-0.754038	-1.56543	-2.14691	4.8631	0.166341	-1.48879	0.699592	0.005625	*
248868_at	AT5G46780	VQ motif-containing protein	6.59011	6.13071	4.98886	5.08904	4.22001	3.67422	-1.50107	-1.9107	-1.31464	3.67422	0.324849	-1.57547	0.304913	0.00340426
248895_at	AT5G46330	FLS2 (FLAGELLIN-SENSITIVE 2); ATP binding / kinase/ protein binding / protein serine/threonine kinase/ transmembrane receptor protein serine/threonine kinase	4.89697	4.73449	5.67921	2.8983	3.28436	4.41318	-1.99867	-1.45013	-1.26603	4.41318	0.114896	-1.57161	0.381132	0.00347826
249159_at	AT5G43460	lesion inducing protein-related	10.7723	10.2947	10.5485	9.29463	9.05012	9.2527	-1.47766	-1.24454	-1.29585	9.2527	0.337734	-1.33935	0.122494	0.0121795
249742_at	AT5G24490	30S ribosomal protein, putative	12.3781	12.4333	13.7787	11.023	11.6332	12.7543	-1.35507	-0.80012	-1.02438	12.7543	0.039027	-1.05986	0.279172	0.0423464	*
249753_at	AT5G24610	similar to unknown protein [Arabidopsis thaliana] (TAIR:AT3G49550.1); similar to expressed protein [Oryza sativa (japonica cultivar-group)] (GB:ABB47870.1)	9.64122	9.42784	10.514	8.76689	8.6102	9.07636	-0.874326	-0.817633	-1.43767	9.07636	0.150884	-1.04321	0.342784	0.0452308	*
249861_at	AT5G22875	similar to Os04g0165500 [Oryza sativa (japonica cultivar-group)] (GB:NP_001052133.1); similar to hypothetical protein [Ipomoea trifida] (GB:AAS79573.1)	7.74734	6.97632	7.05659	5.96166	5.21232	3.99384	-1.78569	-1.764	-3.06275	3.99384	0.545196	-2.20415	0.743654	0.001
250045_at	AT5G17700	MATE efflux family protein	7.49074	7.2151	5.85634	6.17402	6.25514	4.60358	-1.31673	-0.95996	-1.25276	4.60358	0.194907	-1.17648	0.190222	0.0237705	*
250131_at	AT5G16550	similar to hypothetical protein [Oryza sativa (japonica cultivar-group)] (GB:BAD26450.1); similar to Os08g0425800 [Oryza sativa (japonica cultivar-group)] (GB:NP_001061840.1)	7.61524	7.33637	7.92347	6.39025	6.2444	6.54314	-1.225	-1.09196	-1.38033	6.54314	0.197198	-1.23243	0.144325	0.0179412
250547_at	AT5G08100	L-asparaginase / L-asparagine amidohydrolase	8.99405	9.21616	9.43738	7.54985	7.52716	7.71471	-1.44419	-1.689	-1.72267	7.71471	0.15706	-1.61862	0.151995	0.00272727	*
250621_at	AT5G07250	rhomboid family protein	8.23393	7.95929	8.49089	7.43722	6.47178	7.12925	-0.796716	-1.48751	-1.36164	7.12925	0.194203	-1.21529	0.367917	0.020177
251017_at	AT5G02760	protein phosphatase 2C family protein / PP2C family protein	4.34263	5.73712	8.98658	2.94539	4.81601	8.07872	-1.39724	-0.921114	-0.907862	8.07872	0.986052	-1.07541	0.278798	0.0377515	*
251119_at	AT3G63510	FAD binding / oxidoreductase	8.04809	7.9421	7.69803	5.94223	6.44504	6.11715	-2.10586	-1.49706	-1.58088	6.11715	0.0749461	-1.72794	0.329968	0.00222222
251151_at	AT3G63170	similar to unknown protein [Arabidopsis thaliana] (TAIR:AT2G26310.1); similar to putative chalcone isomerase [Lycopersicon esculentum] (GB:AAQ55182.1); similar to Os07g0571600 [Oryza sativa (japonica cultivar-group)] (GB:NP_001060052.1)	9.08696	9.72911	10.0918	8.06056	9.00257	8.68817	-1.0264	-0.726538	-1.40367	8.68817	0.454071	-1.0522	0.339302	0.044
251717_at	AT3G55850	LAF3/LAF3 ISF1/LAF3 ISF2 (LONG AFTER FAR-RED 3); hydrolase	6.46791	6.29659	6.0543	5.35525	4.72177	4.8107	-1.11266	-1.57481	-1.2436	4.8107	0.121146	-1.31036	0.238197	0.0120988
251750_at	AT3G55710	UDP-glucoronosyl/UDP-glucosyl transferase family protein	5.0883	6.55996	7.7346	4.14982	5.82077	5.55356	-0.938477	-0.739186	-2.18103	5.55356	1.04062	-1.28623	0.7813	0.0201818
251919_at	AT3G53800	armadillo/beta-catenin repeat family protein	8.318	8.34934	10.0189	6.99968	7.5174	9.06002	-1.31832	-0.831942	-0.958861	9.06002	0.022164	-1.03637	0.252283	0.0450777	*
252102_at	AT3G50970	LTI30/XERO2 (LOW TEMPERATURE-INDUCED 30)	8.65099	8.77669	10.9607	7.91449	8.10782	9.03666	-0.736503	-0.668864	-1.92405	9.03666	0.0888815	-1.10981	0.705966	0.0435519
252135_at	AT3G50830	COR413-PM2 (cold regulated 413 plasma membrane 2)	9.28557	9.06604	9.45354	8.35516	8.09762	8.00325	-0.930411	-0.96842	-1.45029	8.00325	0.155231	-1.11637	0.289804	0.0320805	*
252350_at	AT3G48190	ATM (ATAXIA-TELANGIECTASIA MUTATED)	6.9242	5.71611	6.90817	5.86265	4.69879	5.31575	-1.06155	-1.01732	-1.59241	5.31575	0.854246	-1.22376	0.320027	0.0200943
252698_at	AT3G43670	copper amine oxidase, putative	5.94152	6.64511	7.24251	4.57711	3.99475	4.69489	-1.36442	-2.65036	-2.54762	4.69489	0.497513	-2.18747	0.714631	0.00142857
252885_at	AT4G39260	ATGRP8/GR-RBP8 (COLD, CIRCADIAN RHYTHM, AND RNA BINDING 1, GLYCINE-RICH PROTEIN 8); RNA binding	11.881	11.9389	12.548	9.14976	8.85332	10.4074	-2.73125	-3.08556	-2.14058	10.4074	0.0409221	-2.65247	0.47739	0	note that AtGRP8 escaped sorting as "rhythmic" by COSOPT
253061_at	AT4G37610	BT5 (BTB and TAZ domain protein 5); protein binding / transcription regulator	7.36521	6.47896	7.54751	6.56295	5.44027	5.95863	-0.802259	-1.03869	-1.58887	5.95863	0.626675	-1.14327	0.403601	0.0295522
253161_at	AT4G35770	SEN1 (DARK INDUCIBLE 1)	8.26869	6.73624	10.75	6.24788	5.14656	8.45447	-2.02081	-1.58969	-2.29557	8.45447	1.0836	-1.96869	0.355815	0.00285714
253597_at	AT4G30690	translation initiation factor 3 (IF-3) family protein	9.7605	9.2301	10.5305	8.06459	7.81724	8.65124	-1.69591	-1.41286	-1.87927	8.65124	0.37505	-1.66268	0.234973	0.0027027	*
253909_at	AT4G27270	quinone reductase family protein	5.46099	6.02729	4.28371	4.11821	4.42312	3.27626	-1.34278	-1.60417	-1.00744	3.27626	0.400434	-1.31813	0.299125	0.012125
253911_at	AT4G27300	S-locus protein kinase, putative	9.74	9.57648	8.31152	8.88038	8.29028	7.24762	-0.859614	-1.2862	-1.06389	7.24762	0.115627	-1.0699	0.213357	0.0379167	*
254117_at	AT4G24750	similar to rhodanese-like domain-containing protein [Arabidopsis thaliana] (TAIR:AT3G08920.1); similar to Os09g0279400 [Oryza sativa (japonica cultivar-group)] (GB:NP_001062759.1); similar to Os03g0289400 [Oryza sativa (japonica cultivar-group)] (GB:NP_00	9.09852	8.92682	10.1967	7.95029	8.14609	9.13171	-1.14823	-0.780731	-1.065	9.13171	0.121412	-0.997987	0.192697	0.0494545	*
254130_at	AT4G24540	AGL24 (AGAMOUS-LIKE 24); transcription factor	4.31706	6.04206	5.2181	3.38157	4.61584	3.96249	-0.935497	-1.42622	-1.25562	3.96249	1.21976	-1.20578	0.249128	0.0206897
254304_at	AT4G22270	similar to unknown protein [Arabidopsis thaliana] (TAIR:AT4G03820.1); similar to AT3g20300/MQC12_5 [Medicago truncatula] (GB:ABD32643.1)	2.86975	3.64488	3.08073	2.192	2.17621	2.18473	-0.677745	-1.46867	-0.896006	2.18473	0.548103	-1.01414	0.408481	0.0487963
254998_at	AT4G09760	choline kinase, putative	7.1375	7.40564	8.84861	5.64495	6.21406	7.03054	-1.49255	-1.19159	-1.81807	7.03054	0.189604	-1.50074	0.313321	0.00368421	*
255418_at	AT4G03200	similar to PREDICTED: similar to sperm protein SSP411 [Tribolium castaneum] (GB:XP_973977.1); similar to cold-induced thioredoxin domain-containing protein [Ammopiptanthus mongolicus] (GB:ABI97349.1); contains InterPro domain Six-hairpin glycosidase; (Int	9.70041	9.21551	8.75904	8.88252	8.38004	7.27604	-0.817897	-0.835464	-1.48301	7.27604	0.342881	-1.04546	0.379031	0.0462437
255429_at	AT4G03410	peroxisomal membrane protein-related	7.83874	8.67734	7.8777	7.09636	7.72643	6.49506	-0.742382	-0.950913	-1.38264	6.49506	0.592984	-1.02531	0.326551	0.0473333	*
255645_at	AT4G00880	auxin-responsive family protein	6.56877	7.2296	9.4715	5.82085	5.99397	8.05216	-0.74792	-1.23563	-1.41933	8.05216	0.467277	-1.13429	0.346988	0.0307801	*
255682_at	AT4G00560	methionine adenosyltransferase regulatory beta subunit-related	4.65354	5.90482	6.01593	2.12823	4.43383	4.58509	-2.52531	-1.47099	-1.43083	4.58509	0.88479	-1.80905	0.620629	0.00217391
255726_at	AT1G25530	lysine and histidine specific transporter, putative	6.14602	7.67617	6.22827	4.70274	6.22292	2.08994	-1.44327	-1.45325	-4.13833	2.08994	1.08198	-2.34495	1.55312	0.00125
255877_at	AT2G40460	proton-dependent oligopeptide transport (POT) family protein	6.00303	5.94185	7.03569	5.3246	4.98096	5.12094	-0.678425	-0.96089	-1.91475	5.12094	0.0432563	-1.18469	0.647836	0.0294656	*
256221_at	AT1G56300	DNAJ heat shock N-terminal domain-containing protein	8.09509	8.21703	10.9026	6.37935	7.25417	9.67122	-1.71575	-0.96286	-1.23138	9.67122	0.0862214	-1.30333	0.381565	0.0161111	*
256277_at	AT3G12120	FAD2 (FATTY ACID DESATURASE 2); delta12-fatty acid dehydrogenase	12.6861	12.7373	13.4237	11.199	11.601	12.1208	-1.48717	-1.13638	-1.30294	12.1208	0.0361944	-1.30883	0.175468	0.014023
256441_at	AT3G10940	protein phosphatase-related	10.0747	10.561	10.8528	8.77071	9.82235	9.29068	-1.30397	-0.73867	-1.56215	9.29068	0.343899	-1.2016	0.421178	0.0233884	*
256527_at	AT1G66100	thionin, putative	11.9436	10.8602	11.2711	10.259	9.62334	10.4546	-1.68461	-1.23689	-0.816538	10.4546	0.766043	-1.24601	0.434108	0.02
257175_s_at	AT3G23480;AT3G23470	[AT3G23480, cyclopropane fatty acid synthase-related];[AT3G23470, cyclopropane-fatty-acyl-phospholipid synthase]	6.1429	5.64827	7.07849	4.57441	3.82408	4.32183	-1.56848	-1.82419	-2.75666	4.32183	0.349757	-2.04978	0.625385	0.00266667
257890_s_at	AT3G42570;AT3G17070	[AT3G42570, peroxidase-related];[AT3G17070, peroxidase, putative]	5.26294	6.60342	5.33609	2.46693	3.76329	3.14568	-2.796	-2.84013	-2.19041	3.14568	0.947865	-2.60885	0.363049	0
258198_at	AT3G14020	CCAAT-binding transcription factor (CBF-B/NF-YA) family protein	6.85002	6.80961	4.83985	5.47301	5.42565	3.25806	-1.37701	-1.38396	-1.58178	3.25806	0.0285779	-1.44759	0.116271	0.0047541
258225_at	AT3G15630	similar to unknown protein [Arabidopsis thaliana] (TAIR:AT1G52720.1); similar to conserved hypothetical protein [Medicago truncatula] (GB:ABE92597.1)	7.73571	7.3613	8.74916	6.376	5.15401	7.23149	-1.35971	-2.20729	-1.51767	7.23149	0.264749	-1.69489	0.450727	0.00228571	*
258232_at	AT3G27750	similar to vacuolar sorting protein 9 domain-containing protein / VPS9 domain-containing protein [Arabidopsis thaliana] (TAIR:AT5G09320.1); similar to conserved hypothetical protein [Medicago truncatula] (GB:ABE85547.1); contains InterPro domain Pentatric	6.1136	6.59824	5.75779	4.53549	5.068	4.22968	-1.57811	-1.53024	-1.52811	4.22968	0.342698	-1.54549	0.0282704	0.00367347
258263_at	AT3G15780	similar to unknown protein [Arabidopsis thaliana] (TAIR:AT1G52550.1); similar to Os01g0392100 [Oryza sativa (japonica cultivar-group)] (GB:NP_001043115.1)	7.4762	7.26252	7.2959	6.63901	6.24808	5.92953	-0.837189	-1.01444	-1.36637	5.92953	0.151096	-1.07267	0.269355	0.0380814
258332_at	AT3G16180	proton-dependent oligopeptide transport (POT) family protein	7.52278	8.28493	9.72878	6.43313	7.18161	8.34986	-1.08965	-1.10332	-1.37892	8.34986	0.53892	-1.19063	0.163206	0.0219658	*
258402_at	AT3G15450	similar to unknown protein [Arabidopsis thaliana] (TAIR:AT4G27450.1); similar to unknown [Glycine max] (GB:AAG00940.1); contains domain ASPARAGINE SYNTHETASE (PTHR11772); contains domain no description (G3D.3.60.20.10); contains domain N-terminal nucleoph	9.33611	7.89099	12.692	7.72162	6.7005	11.2381	-1.6145	-1.1905	-1.45388	11.2381	1.02185	-1.41962	0.214065	0.00727273	*
258419_at	AT3G16670	similar to unknown protein [Arabidopsis thaliana] (TAIR:AT3G16660.1); similar to Phylloplanin precursor (T-phylloplanin) (GB:Q56S59)	8.1158	9.9524	10.4143	3.82291	7.4167	4.7392	-4.29289	-2.53569	-5.67509	4.7392	1.29867	-4.16789	1.57343	0
258434_at	AT3G16770	ATEBP/RAP2.3 (RELATED TO AP2 3); DNA binding / protein binding / transcription factor/ transcriptional activator	11.1123	10.205	10.3337	8.97475	8.7406	8.71224	-2.13758	-1.46435	-1.62149	8.71224	0.641614	-1.74114	0.352204	0.0024
258708_at	AT3G09580	amine oxidase family protein	7.92479	8.62096	9.23277	6.65272	7.84731	8.17704	-1.27207	-0.773652	-1.05573	8.17704	0.492272	-1.03382	0.249929	0.0458163
258719_at	AT3G09540	pectate lyase family protein	5.87313	6.56999	8.43001	4.59811	5.58032	7.41985	-1.27502	-0.989668	-1.01017	7.41985	0.492749	-1.09162	0.159164	0.0336076
258853_at	AT3G06440	galactosyltransferase family protein	6.26661	7.43363	8.16496	5.57267	6.09181	6.77457	-0.693943	-1.34182	-1.39038	6.77457	0.825208	-1.14205	0.388831	0.0293182
258855_at	AT3G02070	OTU-like cysteine protease family protein	5.96704	5.639	5.54113	5.07336	4.92773	4.07849	-0.893682	-0.711268	-1.46263	4.07849	0.23196	-1.02253	0.391903	0.0496313
258897_at	AT3G05730	Encodes a defensin-like (DEFL) family protein.	11.6923	11.9283	11.8989	9.95818	10.8095	9.73292	-1.73416	-1.11878	-2.16595	9.73292	0.166814	-1.67296	0.526257	0.00268293	*
259081_at	AT3G05030	NHX2 (sodium proton exchanger 2); sodium:hydrogen antiporter	6.25338	7.44224	8.4232	5.4109	6.39106	7.25057	-0.842475	-1.05118	-1.17263	7.25057	0.840655	-1.02209	0.166986	0.0469608
259252_at	AT3G07610	transcription factor jumonji (jmjC) domain-containing protein	6.6312	6.94894	6.21316	4.71167	4.64861	4.63999	-1.91953	-2.30033	-1.57317	4.63999	0.224677	-1.93101	0.363715	0.00222222
259661_at	AT1G55265	similar to unknown protein [Arabidopsis thaliana] (TAIR:AT5G19860.1); similar to Protein of unknown function DUF538 [Medicago truncatula] (GB:ABE78678.1); contains InterPro domain Protein of unknown function DUF538; (InterPro:IPR007493)	7.73456	7.7077	6.37031	6.86519	6.53744	4.86044	-0.869376	-1.17027	-1.50987	4.86044	0.0189921	-1.18317	0.320441	0.02456
259789_at	AT1G29395	COR414-TM1 (cold regulated 414 thylakoid membrane 1)	7.87303	8.20189	11.2467	7.18738	6.91526	10.0924	-0.685649	-1.28663	-1.15423	10.0924	0.232537	-1.04217	0.315772	0.0439267	*
259878_at	AT1G76790	O-methyltransferase family 2 protein	9.85519	10.0208	10.7575	8.89268	8.89489	8.61016	-0.962511	-1.12587	-2.14729	8.61016	0.11708	-1.41189	0.642092	0.00955882	*
260056_at	AT1G78140	methyltransferase-related	10.0418	10.1582	9.72207	9.0153	8.57748	8.52437	-1.02654	-1.58074	-1.1977	8.52437	0.0822909	-1.26833	0.283766	0.0165934
260169_at	AT1G71990	FUT13 (fucosyltransferase 13); fucosyltransferase/ transferase, transferring glycosyl groups	6.2877	6.23363	4.47576	4.49498	5.04754	2.05791	-1.79271	-1.1861	-2.41785	2.05791	0.0382273	-1.79889	0.615899	0.00230769
260260_at	AT1G68540	oxidoreductase family protein	5.64057	5.86384	6.1803	4.60965	4.13135	4.84844	-1.03092	-1.7325	-1.33186	4.84844	0.15788	-1.36509	0.35197	0.0108451
260477_at	AT1G11050	protein kinase family protein	5.84349	5.6323	4.94056	4.99252	4.53644	3.85031	-0.850969	-1.09586	-1.09024	3.85031	0.149335	-1.01236	0.139796	0.0481776
260560_at	AT2G43590	chitinase, putative	5.61718	8.333	8.20018	3.98895	4.37548	5.91915	-1.62823	-3.95752	-2.28103	5.91915	1.92037	-2.62226	1.20155	0
260753_at	AT1G49230	zinc finger (C3HC4-type RING finger) family protein	6.74148	7.09244	8.30052	5.84342	6.23245	6.73479	-0.89806	-0.859993	-1.56573	6.73479	0.248167	-1.10793	0.396923	0.0338994	*
260983_at	AT1G53560	similar to unknown protein [Arabidopsis thaliana] (TAIR:AT1G17080.1); similar to Os01g0667100 [Oryza sativa (japonica cultivar-group)] (GB:NP_001043806.1); similar to Os05g0564800 [Oryza sativa (japonica cultivar-group)] (GB:NP_001056334.1); similar to Os	8.3262	7.49537	7.98714	7.11896	6.79355	6.86917	-1.20723	-0.70182	-1.11797	6.86917	0.587481	-1.00901	0.26975	0.0496789
261037_at	AT1G17420	LOX3 (Lipoxygenase 3); iron ion binding / lipoxygenase	5.29831	6.9371	3.99075	4.30762	5.49485	2.78221	-0.990687	-1.44225	-1.20854	2.78221	1.1588	-1.21383	0.225829	0.0201835
261254_at	AT1G05805	basic helix-loop-helix (bHLH) family protein	7.20455	7.69892	7.91035	6.47565	6.53213	6.39137	-0.728901	-1.16679	-1.51899	6.39137	0.349574	-1.13823	0.395817	0.0312587	*
261294_at	AT1G48430	dihydroxyacetone kinase family protein	6.50691	5.36741	6.08404	5.25265	3.15637	4.57394	-1.25426	-2.21103	-1.51009	4.57394	0.805753	-1.65846	0.495342	0.0025
261346_at	AT1G79720	aspartyl protease family protein	6.37331	7.04245	7.6481	4.44195	6.07782	6.65759	-1.93135	-0.964636	-0.990513	6.65759	0.473158	-1.2955	0.550815	0.0173737	*
261785_at	AT1G08230	similar to amino acid transporter family protein [Arabidopsis thaliana] (TAIR:AT5G41800.1); similar to Os05g0586500 [Oryza sativa (japonica cultivar-group)] (GB:NP_001056462.1); similar to Amino acid/polyamine transporter II [Medicago truncatula] (GB:ABE8	5.77266	5.998	4.57661	4.54544	3.48533	2.72835	-1.22723	-2.51267	-1.84826	2.72835	0.159336	-1.86272	0.642846	0.002
261901_at	AT1G80920	J8; heat shock protein binding / unfolded protein binding	10.5331	10.3126	12.2586	9.39868	9.12827	10.5301	-1.13446	-1.18432	-1.72848	10.5301	0.155945	-1.34909	0.329509	0.0111111	*
262085_at	AT1G56060	similar to unknown protein [Arabidopsis thaliana] (TAIR:AT2G32190.1); similar to conserved hypothetical protein [Medicago truncatula] (GB:ABD32591.1)	7.78722	6.03036	4.46939	6.42042	4.7632	3.75705	-1.3668	-1.26716	-0.712335	3.75705	1.24229	-1.11543	0.35263	0.0317361
262259_s_at	AT1G53870;AT1G53890	[AT1G53870, similar to unknown protein [Arabidopsis thaliana] (TAIR:AT1G53890.1); similar to Protein of unknown function DUF567 [Medicago truncatula] (GB:ABE86462.1); contains InterPro domain Protein of unknown function DUF567; (InterPro:IPR007612)];[AT1G	6.72882	6.28987	9.09405	4.88463	4.70889	7.28751	-1.84419	-1.58098	-1.80654	7.28751	0.310385	-1.7439	0.142349	0.00214286	*
262346_at	AT1G63980	D111/G-patch domain-containing protein	10.2368	10.0246	10.3747	9.25547	9.15026	9.14515	-0.981378	-0.874299	-1.22959	9.14515	0.150109	-1.02842	0.182259	0.0468342
262421_at	AT1G50290	unknown protein	10.7781	10.6468	5.73277	9.13395	9.23286	4.84337	-1.64415	-1.41398	-0.889401	4.84337	0.0928098	-1.31584	0.386824	0.0141176	*
262452_at	AT1G11210	similar to unknown protein [Arabidopsis thaliana] (TAIR:AT1G11220.1); similar to fiber expressed protein [Gossypium hirsutum] (GB:AAY85179.1); similar to cotton fiber expressed protein 1 [Gossypium hirsutum] (GB:AAC33276.1); contains InterPro domain Prote	6.43557	6.13799	8.37357	5.47255	4.9664	6.6946	-0.963016	-1.1716	-1.67897	6.6946	0.210419	-1.27119	0.368219	0.0175532	*
262661_s_at	AT1G14230;AT1G14250	[AT1G14230, nucleoside phosphatase family protein / GDA1/CD39 family protein];[AT1G14250, nucleoside phosphatase family protein / GDA1/CD39 family protein]	9.26635	9.68348	9.32595	7.78799	8.2572	8.56593	-1.47835	-1.42628	-0.760027	8.56593	0.294962	-1.22155	0.40054	0.0208772
262700_at	AT1G76020	similar to unknown protein [Arabidopsis thaliana] (TAIR:AT1G20225.1); similar to unknown [Solanum tuberosum] (GB:ABB55396.1); contains InterPro domain Thioredoxin-like fold; (InterPro:IPR012336); contains InterPro domain Thioredoxin fold; (InterPro:IPR012	7.82694	8.12055	8.47557	5.25751	5.68377	6.08433	-2.56943	-2.43678	-2.39123	6.08433	0.207608	-2.46581	0.0925801	0	*
262748_at	AT1G28610	GDSL-motif lipase, putative	8.66497	7.91937	6.63466	7.69188	6.51028	5.56284	-0.973083	-1.40908	-1.07182	5.56284	0.527216	-1.15133	0.228616	0.0272656
262881_at	AT1G64890	integral membrane transporter family protein	6.73484	7.07774	8.90601	4.76054	6.06275	7.38121	-1.9743	-1.01499	-1.52479	7.38121	0.242466	-1.50469	0.479971	0.00423729	*
262891_at	AT1G79460	GA2 (GA REQUIRING 2); ent-kaurene synthase	5.44283	6.77795	8.25273	4.67458	5.36631	6.1568	-0.768253	-1.41164	-2.09593	6.1568	0.944068	-1.42527	0.663946	0.00956522
263118_at	AT1G03090	MCCA (3-methylcrotonyl-CoA carboxylase 1)	7.12481	7.55019	9.22538	5.95936	6.52963	8.10873	-1.16545	-1.02055	-1.11665	8.10873	0.300786	-1.10088	0.073723	0.0318367
263120_at	AT1G78490	CYP708A3 (cytochrome P450, family 708, subfamily A, polypeptide 3); oxygen binding	7.60771	8.20186	8.5987	5.76437	6.99615	7.27104	-1.84333	-1.20571	-1.32766	7.27104	0.420127	-1.4589	0.338466	0.00532258
263126_at	AT1G78460	SOUL heme-binding family protein	8.36799	8.28813	9.50769	7.06485	7.30618	8.47577	-1.30314	-0.981947	-1.03192	8.47577	0.0564738	-1.10567	0.172833	0.0319333	*
263386_at	AT2G40150	similar to unknown protein [Arabidopsis thaliana] (TAIR:AT3G55990.1); similar to Os03g0291800 [Oryza sativa (japonica cultivar-group)] (GB:NP_001049800.1); similar to expressed protein [Oryza sativa (japonica cultivar-group)] (GB:ABF95402.1); contains Int	5.30531	5.47749	4.39249	3.92743	4.17778	3.71001	-1.37788	-1.29971	-0.682479	3.71001	0.12175	-1.12002	0.380935	0.0303571	*
263550_at	AT2G17033	pentatricopeptide (PPR) repeat-containing protein	7.43259	8.43456	8.89768	6.31586	7.41416	7.36512	-1.11674	-1.0204	-1.53256	7.36512	0.708497	-1.22323	0.27218	0.0198077
263597_at	AT2G01870	unknown protein	8.33063	8.38836	9.05389	6.20925	5.93193	7.38264	-2.12138	-2.45644	-1.67124	7.38264	0.0408202	-2.08302	0.393999	0.000909091	*
263668_at	AT1G04350	2-oxoglutarate-dependent dioxygenase, putative	10.2303	9.82008	9.36372	9.21205	8.69339	8.27277	-1.01824	-1.12669	-1.09095	8.27277	0.290064	-1.07863	0.0552646	0.0375309	*
263674_at	AT2G04790	similar to conserved hypothetical protein [Medicago truncatula] (GB:ABE79920.1)	6.62708	6.8364	6.66921	5.66471	5.57699	5.53487	-0.96237	-1.25941	-1.13434	5.53487	0.148016	-1.11871	0.149138	0.0305755
263909_at	AT2G36490	ROS1 (repressor of silencing1)	6.44088	7.44949	7.33177	5.61513	6.10416	5.71983	-0.825748	-1.34533	-1.61195	5.71983	0.713196	-1.26101	0.399824	0.0175789
263951_at	AT2G35960	NHL12 (NDR1/HIN1-like 12)	9.41258	9.30116	9.22918	7.91392	8.34146	8.5744	-1.49866	-0.959697	-0.654777	8.5744	0.0787873	-1.03771	0.427316	0.0467805	*
264037_at	AT2G03750	sulfotransferase family protein	9.23393	10.3779	10.369	8.05813	9.29259	9.5299	-1.1758	-1.08532	-0.839059	9.5299	0.808916	-1.03339	0.174272	0.0437912	*
264146_at	AT1G02205	CER1 (ECERIFERUM 1)	5.38653	7.66569	9.42341	2.30628	4.79226	8.58446	-3.08024	-2.87343	-0.838944	8.58446	1.61161	-2.2642	1.23864	0.00111111
264147_at	AT1G02205	CER1 (ECERIFERUM 1)	3.66464	7.12527	8.47113	1.99031	5.13245	7.04571	-1.67434	-1.99282	-1.42542	7.04571	2.44703	-1.69753	0.284412	0.00242424
264195_at	AT1G22690	gibberellin-responsive protein, putative	10.3991	10.0655	11.0842	8.95345	8.38045	7.80564	-1.44568	-1.68501	-3.27855	7.80564	0.23594	-2.13641	0.996333	0.00230769
264289_at	AT1G61890	MATE efflux family protein	8.44565	9.31808	7.62902	7.57065	7.95556	6.83642	-0.874996	-1.36252	-0.792608	6.83642	0.616904	-1.01004	0.308023	0.0476995
264524_at	AT1G10070	ATBCAT-2; branched-chain-amino-acid transaminase/ catalytic	4.85503	4.56954	3.28643	3.25757	3.21532	2.36218	-1.59746	-1.35422	-0.924242	2.36218	0.201868	-1.29197	0.340896	0.0167391	*
264525_at	AT1G10060	ATBCAT-1; branched-chain-amino-acid transaminase/ catalytic	5.23939	5.19793	7.47757	3.95534	3.70955	5.59688	-1.28405	-1.48838	-1.88069	5.59688	0.0293186	-1.55104	0.303214	0.00355556	*
264741_at	AT1G62290	aspartyl protease family protein	7.88677	7.84075	7.61123	6.04864	6.80098	5.85324	-1.83813	-1.03977	-1.75798	5.85324	0.0325411	-1.5453	0.439625	0.00372549	*
264929_at	AT1G60730	aldo/keto reductase family protein	9.18782	8.36055	6.11114	8.12528	7.40945	5.0288	-1.06254	-0.951101	-1.08234	5.0288	0.584968	-1.03199	0.0707485	0.0447917
264953_at	AT1G77120	ADH1 (ALCOHOL DEHYDROGENASE 1); alcohol dehydrogenase	9.30639	9.05213	8.29178	7.85246	8.09036	7.4628	-1.45393	-0.96177	-0.828976	7.4628	0.179786	-1.08156	0.329247	0.0375439
265289_at	AT2G22690	protein binding / zinc ion binding	6.00586	5.89118	6.29202	4.97702	5.20809	4.7949	-1.02884	-0.683092	-1.49712	4.7949	0.0810883	-1.06968	0.408548	0.0421667
265366_at	AT2G13290	glycosyl transferase family 17 protein	7.23359	7.30966	5.28944	5.85968	5.03435	3.69595	-1.37391	-2.27531	-1.59349	3.69595	0.0537883	-1.74757	0.470037	0.00225806
265414_at	AT2G16660	nodulin family protein	10.3558	11.4077	10.9799	9.43182	10.129	9.26596	-0.924007	-1.27868	-1.71393	9.26596	0.743801	-1.30554	0.395647	0.0142857	*
265451_at	AT2G46490	similar to unknown protein [Arabidopsis thaliana] (TAIR:AT5G35110.1)	8.28495	8.09304	9.03462	7.23424	7.24805	7.3707	-1.05071	-0.844989	-1.66392	7.3707	0.135704	-1.18654	0.426026	0.0246825	*
265539_at	AT2G15830	similar to unknown protein [Arabidopsis thaliana] (TAIR:AT4G33960.1)	7.11411	5.42899	6.76409	4.99435	4.20133	4.45764	-2.11976	-1.22767	-2.30644	4.45764	1.19156	-1.88462	0.576548	0.00210526	*
265572_at	no_match	no_match	6.22043	5.45332	3.97137	4.26988	3.50401	2.10057	-1.95055	-1.94931	-1.8708	2.10057	0.542431	-1.92355	0.0456914	0.00235294
265680_at	AT2G32150	haloacid dehalogenase-like hydrolase family protein	8.08436	7.65587	9.50647	6.64514	5.87816	7.65496	-1.43922	-1.77771	-1.85151	7.65496	0.302992	-1.68948	0.21985	0.00235294	*
266017_at	AT2G18690	similar to unknown protein [Arabidopsis thaliana] (TAIR:AT2G18680.1); similar to Os08g0107100 [Oryza sativa (japonica cultivar-group)] (GB:NP_001060795.1); similar to conserved hypothetical protein [Medicago truncatula] (GB:ABE90086.1)	8.57673	7.70389	5.96391	7.50236	6.90618	4.40042	-1.07437	-0.797711	-1.56349	4.40042	0.617191	-1.14519	0.387772	0.0295489
266139_at	AT2G28085	auxin-responsive family protein	6.56542	7.64782	4.56801	5.58813	6.05182	3.27537	-0.977288	-1.59601	-1.29264	3.27537	0.765379	-1.28864	0.309378	0.0140698
266620_at	AT2G35450	hydrolase	7.47168	8.08733	7.77581	5.41153	6.6097	6.43452	-2.06016	-1.47764	-1.34129	6.43452	0.435328	-1.62636	0.381814	0.00285714
266767_at	AT2G46910	plastid-lipid associated protein PAP / fibrillin family protein	9.86393	10.3229	10.2109	8.92169	9.0637	8.9161	-0.942245	-1.25917	-1.2948	8.9161	0.324521	-1.1654	0.194081	0.0251969
266860_at	AT2G26870	phosphoesterase family protein	5.42571	6.57818	5.99037	4.35995	5.39997	4.87537	-1.06576	-1.1782	-1.115	4.87537	0.814915	-1.11966	0.0563659	0.0309859
266983_at	AT2G39400	hydrolase, alpha/beta fold family protein	7.65834	7.38385	7.79648	6.38338	6.56435	6.64798	-1.27496	-0.819501	-1.1485	6.64798	0.19409	-1.08099	0.235115	0.0377246	*
267035_at	AT2G38400	AGT3 (ALANINE:GLYOXYLATE AMINOTRANSFERASE 3); alanine-glyoxylate transaminase	7.89652	7.77458	8.05137	6.52588	6.5685	7.07428	-1.37064	-1.20608	-0.977094	7.07428	0.0862226	-1.18461	0.197651	0.0223529	*
267036_at	AT2G38465	unknown protein	6.99032	6.85426	8.16266	6.34925	5.96205	5.95831	-0.641069	-0.89221	-2.20435	5.95831	0.0962089	-1.24588	0.839507	0.0245968
267116_at	AT2G32560	F-box family protein	4.82794	5.72544	7.13954	3.6951	4.47753	6.41468	-1.13284	-1.24792	-0.724861	6.41468	0.634631	-1.0352	0.274855	0.0439785
267265_at	AT2G22980	SCPL13; serine carboxypeptidase	10.3159	9.85447	10.3798	8.64937	8.98027	8.58445	-1.66656	-0.874203	-1.7954	8.58445	0.326296	-1.44539	0.498838	0.00738462	*
267361_at	AT2G39920	acid phosphatase class B family protein	6.68383	7.8317	10.021	5.60129	6.58176	8.35582	-1.08254	-1.24994	-1.66517	8.35582	0.811669	-1.33255	0.299972	0.0121053
267461_at	AT2G33830	dormancy/auxin associated family protein	12.0364	11.7372	13.8935	10.9325	10.8373	12.9092	-1.10393	-0.899927	-0.984315	12.9092	0.211589	-0.996059	0.102509	0.0495475
267523_at	AT2G30600	BTB/POZ domain-containing protein	8.49295	7.80309	9.75155	7.5486	6.84029	8.62944	-0.94435	-0.962805	-1.12211	8.62944	0.487803	-1.00975	0.0977383	0.0476415
267524_at	AT2G30600	BTB/POZ domain-containing protein	8.48219	7.8015	9.13365	7.76554	6.60699	8.00135	-0.716647	-1.19451	-1.1323	8.00135	0.481323	-1.01449	0.259804	0.0480465	*
267578_at	AT2G30695	similar to Os01g0894700 [Oryza sativa (japonica cultivar-group)] (GB:NP_001045071.1); similar to P0696G06.13 [Oryza sativa (japonica cultivar-group)] (GB:BAC06256.1); similar to Os09g0515400 [Oryza sativa (japonica cultivar-group)] (GB:NP_001063667.1)	9.11645	9.08182	8.78666	8.1456	8.00087	7.79035	-0.970856	-1.08095	-0.99631	7.79035	0.0244913	-1.01604	0.0576362	0.0467961
267639_at	AT2G42200	squamosa promoter-binding protein-like 9 (SPL9)	6.37673	5.8027	6.30455	4.86818	5.15636	4.69804	-1.50855	-0.646345	-1.60651	4.69804	0.405897	-1.2538	0.528347	0.0203571
